# Supplementary material for: Data on students’ learning experiences in mathematics during the COVID-19 school closure
Source: Data Brief. 2021 Nov 4;39:107537. doi: 10.1016/j.dib.2021.107537 (PMC8601959; doi:10.1016/j.dib.2021.107537)
Supplement: Supplementary file 1 [file mmc1.zip]

Archive with 3 entries (3 files):
- Dataset_Closedended questionnaire responses.csv
- Open-ended questionnaire responses.docx
- Questionnaire-Remote Learning Experiences.pdf
