# Supplementary material for: Data on students’ learning experiences in mathematics during the COVID-19 school closure
Source: Data Brief. 2021 Nov 4;39:107537. doi: 10.1016/j.dib.2021.107537 (PMC8601959; doi:10.1016/j.dib.2021.107537)
Supplement: Supplementary file 1 [file mmc1.zip › Dataset_Closedended questionnaire responses.csv]

Id	Gender	Grade	Age	Schtype	A	B	C	D	E	F	Preference	Continue	A6	B6	C6	D6	E6	F6	G6	H6	I6	J6
1	Female	Grade 11	17	Urban	Yes	No	Yes	No	Yes	Yes	A	Yes	Affected	Affected	Affected	Affected	Affected	Affected	Affected	Affected	Affected	Affected
2	Male	Grade 11	18	Urban	Yes	No	No	No	Yes	Yes	A	Yes	Not affected	Affected	Affected	Affected	Affected	Affected	Affected	Affected	Affected	Affected
3	Male	Grade 11	17	Urban	Yes	No	No	No	No	No	A	Yes	Affected	Affected	Affected	Affected	Affected	Affected	Affected	Not affected	Affected	Affected
4	Female	Grade 11	17	Urban	Yes	No	No	No	Yes	No	A	No	Affected	Affected	Not affected	Not affected	Affected	Affected	Affected	Affected	Affected	Affected
5	Female	Grade 11	16	Urban	Yes	No	Yes	No	No	No	C	Yes	Affected	Affected	Not affected	Not affected	Affected	Affected	Affected	Affected	Affected	Affected
6	Female	Grade 11	16	Urban	Yes	Yes	Yes	No	Yes	Yes	F	Yes	Affected	Not affected	Not affected	Not affected	Not affected	Not affected	Not affected	Not affected	Not affected	Not affected
7	Male	Grade 11	17	Urban	Yes	Yes	No	No	Yes	No	D	No	Not affected	Affected	Not affected	Not affected	Affected	Not affected	Affected	Affected	Affected	Affected
8	Male	Grade 11	16	Urban	Yes	No	Yes	No	Yes	No	A	No	Not affected	Affected	Not affected	Not affected	Affected	Not affected	Affected	Affected	Affected	Affected
9	Male	Grade 11	18	Urban	Yes	Yes	Yes	No	No	Yes	B	Yes	Affected	Affected	Not affected	Not affected	Not affected	Not affected	Affected	Affected	Not affected	Affected
10	Male	Grade 11	17	Urban	No	No	Yes	No	No	No	C	No	Affected	Affected	Not affected	Not affected	Affected	Not affected	Affected	Affected	Affected	Affected
11	Male	Grade 11	17	Urban	Yes	No	No	No	Yes	No	E	Yes	Not affected	Not affected	Not affected	Not affected	Affected	Not affected	Affected	Affected	Affected	Not affected
12	Male	Grade 11	19	Urban	Yes	No	Yes	No	No	No	C	Yes	Not affected	Not affected	Not affected	Not affected	Not affected	Not affected	Affected	Not affected	Not affected	Not affected
13	Male	Grade 11	18	Urban	Yes	No	No	No	No	No	A	Yes	Affected	Affected	Not affected	Not affected	Affected	Affected	Affected	Affected	Affected	Not affected
14	Male	Grade 11	19	Urban	Yes	No	No	No	Yes	No			Affected	Affected	Affected	Not affected	Affected	Not affected	Affected	Affected	Not affected	Affected
15	Male	Grade 11	17	Urban	Yes	No	No	No	Yes	Yes	E	Yes	Not affected	Affected	Not affected	Not affected	Not affected	Not affected	Affected	Not affected	Not affected	Not affected
16	Male	Grade 11	17	Urban	Yes	No	Yes	No	No	No	A	No	Not affected	Affected	Not affected	Not affected	Affected	Affected	Affected	Affected	Affected	Affected
17	Female	Grade 11	15	Urban	Yes	Yes	Yes	No	No	No	A	No	Not affected	Affected	Not affected	Not affected	Not affected	Affected	Affected	Affected	Affected	Affected
18	Female	Grade 11	15	Urban	No	No	No	No	Yes	No	E	Yes	Affected	Affected	Not affected	Not affected	Affected	Not affected	Affected	Affected	Affected	Not affected
19	Female	Grade 11	17	Urban	Yes	Yes	No	No	No	Yes	F	Yes	Not affected	Affected	Not affected	Not affected	Affected	Not affected	Affected	Affected	Not affected	Affected
20	Male	Grade 11	17	Urban	Yes	No	No	No	Yes	Yes	A	No	Affected	Affected	Affected	Affected	Not affected	Affected	Affected	Affected	Not affected	Affected
21	Female	Grade 11	16	Urban	Yes	No	No	No	No	No	A	No	Not affected	Affected	Not affected	Affected	Affected	Not affected	Affected	Affected	Affected	Affected
22	Male	Grade 11	14	Urban	No	No	Yes	No	No	No	N		Not affected	Affected	Not affected	Not affected	Not affected	Affected	Affected	Affected	Not affected	Not affected
23	Female	Grade 11	17	Urban	Yes	No	Yes	No	No	No	A	Yes	Affected	Affected	Affected	Not affected	Affected	Not affected	Affected	Affected	Affected	Affected
24	Female	Grade 11	17	Urban	No	No	No	No	Yes	No	E	No	Affected	Affected	Not affected	Affected	Affected	Affected	Affected	Affected	Affected	Not affected
25	Male	Grade 11	17	Urban	No	No	No	No	Yes	No	E	Yes	Affected	Affected	Not affected	Not affected	Not affected	Affected	Affected	Not affected	Not affected	Affected
26	Male	Grade 11	17	Urban	Yes	No	No	No	Yes	Yes	E	Yes	Not affected	Affected	Affected	Affected	Affected	Affected	Not affected	Not affected	Affected	Affected
27	Female	Grade 11	16	Urban	Yes	No	Yes	No	Yes	No	A	Not decided	Affected	Affected	Affected	Not affected	Not affected	Not affected	Affected	Affected	Not affected	Affected
28	Female	Grade 11	15	Urban	Yes	No	Yes	No	No	No	A	No	Not affected	Affected	Not affected	Not affected	Affected	Affected	Not affected	Affected	Affected	Affected
29	Male	Grade 11	16	Urban	Yes	Yes	No	No	No	No	A	No	Affected	Affected	Not affected	Not affected	Not affected	Affected	Affected	Affected	Affected	Affected
30	Male	Grade 10	17	Urban	Yes	No	No	No	Yes	No	E	Yes	Not affected	Affected	Not affected	Not affected	Affected	Affected	Affected	Not affected	Affected	Affected
31	Male	Grade 10	17	Urban	Yes	No	Yes	Yes	No	No	A	Yes	Affected	Affected	Not affected	Not affected	Affected	Not affected	Affected	Affected	Affected	Affected
32	Female	Grade 10	16	Urban	Yes	No	Yes	No	Yes	No	E	Yes	Affected	Affected	Affected	Not affected	Affected	Affected	Affected	Not affected	Not affected	Affected
33	Male	Grade 10	16	Urban	Yes	No	No	No	Yes	No	E	No	Affected	Affected	Not affected	Not affected	Not affected	Affected	Affected	Affected	Affected	Not affected
34	Female	Grade 10	16	Urban	Yes	Yes	No	No	No	Yes	A	Yes	Not affected	Affected	Not affected	Not affected	Affected	Affected	Affected	Affected	Not affected	Affected
35	Male	Grade 10	17	Urban	Yes	No	No	No	Yes	No	E	Yes	Affected	Affected	Affected	Affected	Affected	Affected	Not affected	Not affected	Affected	Affected
36	Female	Grade 10	16	Urban	No	No	Yes	No	Yes	No	E	Yes	Not affected	Affected	Not affected	Not affected	Affected	Affected	Affected	Affected	Not affected	Affected
37	Female	Grade 10	17	Urban	Yes	No	No	No	Yes	No	E	Yes	Not affected	Not affected	Not affected	Not affected	Not affected	Not affected	Affected	Not affected	Not affected	Not affected
38	Female	Grade 10	17	Urban	Yes	No	Yes	No	No	No	A	Yes	Affected	Affected	Not affected	Not affected	Affected	Affected	Affected	Affected	Not affected	Not affected
39	Male	Grade 10	16	Urban	Yes	No	No	No	No	No	A	Yes	Affected	Affected	Affected	Affected	Affected	Affected	Affected	Affected	Affected	Affected
40	Female	Grade 10	17	Urban	Yes	No	No	No	Yes	No	A	Not decided	Not affected	Affected	Not affected	Not affected	Affected	Not affected	Not affected	Affected	Affected	Affected
41	Male	Grade 10	16	Urban	No	Yes	Yes	No	Yes	Yes	B	No	Not affected	Affected	Not affected	Not affected	Not affected	Not affected	Affected	Affected	Not affected	Not affected
42	Male	Grade 10	17	Urban	Yes	No	No	No	Yes	No	E	No	Not affected	Not affected	Not affected	Not affected	Affected	Not affected	Affected	Affected	Affected	Affected
43	Female	Grade 10	17	Urban	Yes	No	No	No	No	No	A	No	Affected	Affected	Not affected	Affected	Affected	Not affected	Affected	Affected	Affected	Not affected
44	Male	Grade 10	16	Urban	Yes	No	No	No	No	No	A	Yes	Affected	Affected	Not affected	Affected	Affected	Not affected	Affected	Affected	Affected	Affected
45	Male	Grade 10	18	Urban	Yes	Yes	No	No	Yes	No	B	Yes	Not affected	Affected	Not affected	Not affected	Affected	Affected	Affected	Affected	Not affected	Affected
46	Female	Grade 10	15	Urban	No	No	No	No	No	No			Affected	Affected	Not affected	Not affected	Affected	Affected	Affected	Not affected	Affected	Affected
47	Female	Grade 10	17	Urban	Yes	No	No	No	No	No	A	Yes	Affected	Affected	Affected	Affected	Affected	Affected	Affected	Affected	Affected	Affected
48	Male	Grade 10	17	Urban	Yes	No	No	No	Yes	No	A	Yes	Not affected	Not affected	Not affected	Not affected	Affected	Affected	Affected	Affected	Affected	Not affected
49	Female	Grade 10	15	Urban	Yes	No	Yes	No	No	No	A	No	Not affected	Affected	Not affected	Not affected	Not affected	Not affected	Not affected	Not affected	Not affected	Affected
50	Female	Grade 10	14	Urban	Yes	No	Yes	No	No	No	C	No	Affected	Affected	Not affected	Not affected	Affected	Not affected	Affected	Affected	Affected	Affected
51	Female	Grade 10	16	Urban	Yes	No	No	No	Yes	No	E	Yes	Not affected	Affected	Affected	Not affected	Affected	Affected	Affected	Affected	Affected	Affected
52	Female	Grade 10	17	Urban	Yes	Yes	No	No	No	No	B	Yes	Affected	Not affected	Not affected	Affected		Not affected	Affected	Affected	Not affected
53	Female	Grade 10	15	Urban	No	No	Yes	No	No	No	C	Yes	Affected
54	Male	Grade 10	18	Urban	Yes	No	No	No	No	Yes	A	Yes	Not affected	Affected	Not affected	Affected	Not affected	Affected	Affected	Affected	Affected	Affected
55	Female	Grade 10	17	Urban	Yes	No	No	No	Yes	No	E	No	Affected	Not affected	Affected	Not affected	Affected	Not affected	Not affected	Affected	Affected	Affected
56	Male	Grade 11	15	Urban	No	No	No	No	Yes	No	E	Not decided	Not affected	Affected	Not affected	Not affected	Affected	Affected	Affected	Affected	Affected	Affected
57	Female	Grade 11	19	Urban	No	No	Yes	No	No	No	C	Yes	Not affected	Not affected	Not affected	Not affected	Affected	Affected	Affected	Affected	Affected	Affected
58	Female	Grade 11	20	Urban	Yes	No	Yes	No	No	No	A	No	Not affected	Affected	Not affected	Not affected	Affected	Affected	Affected	Not affected	Affected	Affected
59	Female	Grade 11	19	Urban	Yes	No	Yes	No	No	No	A	No	Not affected	Affected	Affected	Affected	Affected	Affected	Affected	Affected	Affected	Affected
60	Female	Grade 11	15	Urban	Yes	No	No	No	No	No	E	No	Affected	Affected	Affected	Not affected	Affected	Affected	Affected	Affected	Affected	Affected
61	Male	Grade 11	18	Urban	No	No	Yes	No	No	No			Affected	Not affected	Affected	Affected	Not affected	Affected	Affected	Affected	Not affected	Affected
62	Male	Grade 11	18	Urban	Yes	No	No	No	No	No	A	Yes	Affected	Not affected	Affected	Not affected	Affected	Not affected	Affected	Affected	Affected	Affected
63	Female	Grade 11	17	Urban	Yes	No	Yes	No	No	No	A	No	Affected	Not affected	Affected	Not affected	Affected	Not affected	Affected	Affected	Affected	Affected
64	Male	Grade 11	15	Urban	Yes	No	No	No	No	No	A	Not decided	Affected	Not affected	Not affected	Affected		Affected	Affected	Affected	Affected	Affected
65	Female	Grade 11	16	Urban	Yes		No	No	No	No	A	No	Affected	Not affected	Not affected	Affected	Not affected	Affected	Not affected	Affected	Not affected	Affected
66	Male	Grade 11	18	Urban	Yes		No	No	Yes	No	A	Yes	Not affected	Not affected	Not affected		Not affected		Affected	Affected	Not affected	Not affected
67	Male	Grade 11	18	Urban	Yes	Yes	No	No	No	No	N		Not affected	Not affected	Not affected	Not affected	Not affected	Not affected	Not affected	Not affected	Not affected	Not affected
68	Male	Grade 11	18	Urban	Yes	No	Yes	No	No	No	C	No	Not affected	Affected	Not affected	Affected	Affected	Affected	Affected	Affected	Affected	Affected
69	Male	Grade 11	18	Urban	Yes	Yes	No	No	Yes	No	N		Affected	Not affected	Affected	Not affected	Affected	Affected	Not affected	Not affected	Not affected	Affected
70	Male	Grade 11	18	Urban	Yes	No	Yes	No	No	No	A	No	Affected	Not affected	Affected	Affected	Affected	Not affected	Affected	Not affected	Affected	Affected
71	Male	Grade 11	21	Urban	Yes	No	Yes	No	No	Yes	A	No	Affected	Affected	Not affected	Not affected	Not affected	Not affected	Not affected	Affected	Not affected	Not affected
72	Female	Grade 11	18	Urban	Yes	No	No	No	No	No	A	No	Not affected	Affected	Affected	Affected	Affected	Affected	Affected	Affected	Affected	Affected
73	Male	Grade 11	18	Urban		No	Yes	No		Yes	A		Affected	Not affected	Affected	Not affected	Affected	Not affected	Affected	Affected	Affected	Affected
74	Female	Grade 11	16	Urban	No	Yes	Yes	No	No	Yes	B	Yes	Affected	Not affected	Not affected	Affected	Not affected	Not affected	Affected	Affected	Not affected	Not affected
75	Male	Grade 11	17	Urban	Yes	No	Yes	No	No	No	C	Yes	Not affected	Affected	Not affected	Not affected	Affected	Not affected	Affected	Affected	Affected	Affected
76	Male	Grade 11	18	Urban	Yes	Yes	No	No	Yes	No	B	No	Affected	Affected	Not affected	Affected		Not affected	Affected	Affected	Not affected	Affected
77	Female	Grade 11	19	Urban	Yes	No	Yes	No	No	No	C	Yes	Affected	Affected	Not affected	Not affected	Affected	Not affected	Affected	Affected	Affected	Affected
78	Female	Grade 11	19	Urban	Yes	No	No	No	No	No	A	No	Affected	Affected	Not affected	Not affected	Affected	Not affected	Affected	Affected	Not affected	Affected
79	Female	Grade 11	14	Urban	Yes		Yes		Yes	Yes	A	No	Not affected	Affected	Not affected	Not affected	Not affected	Not affected	Not affected	Not affected	Not affected	Affected
80	Female	Grade 11	17	Urban	No	No	Yes	No	No	No	C	Yes	Not affected	Not affected	Not affected	Not affected	Affected	Not affected	Not affected	Affected	Affected	Affected
81	Male	Grade 10	15	Urban	Yes	Yes	No	No	No	No	A	Yes	Not affected	Affected	Not affected	Not affected	Not affected	Not affected	Not affected	Not affected	Not affected	Affected
82	Female	Grade 10	17	Urban	Yes	No	No	No	No	No	A	Yes	Affected	Affected	Not affected	Affected	Affected	Affected	Affected	Affected	Affected	Affected
83	Male	Grade 10	20	Urban	Yes	Yes	No	No	No	No	A	Not decided	Affected	Not affected	Affected	Affected	Affected	Affected	Affected	Affected	Affected	Affected
84	Female	Grade 10	18	Urban	Yes	No	Yes	No	Yes	No	C	Not decided	Affected	Affected	Affected	Affected	Affected	Affected	Affected	Affected	Affected	Affected
85	Female	Grade 10	17	Urban	No	No	Yes		No		C	No	Affected	Not affected	Not affected	Affected	Affected	Affected	Affected	Affected	Affected	Affected
86	Female	Grade 10	15	Urban	Yes	Yes	Yes	No	No	No	A	No	Not affected	Affected	Not affected	Not affected	Not affected	Not affected	Not affected	Affected	Affected	Not affected
87	Female	Grade 10	17	Urban	Yes	Yes	No	No	No	No	A	No	Not affected	Affected	Not affected	Not affected	Affected	Not affected	Affected	Affected	Affected	Not affected
88	Female	Grade 10	19	Urban	Yes	No	No	No	No	No	C	No	Affected	Not affected	Affected	Affected	Affected	Affected	Not affected	Affected	Affected	Affected
89	Female	Grade 10	16	Urban	Yes	Yes	No	No	No	No	C	No	Affected	Not affected	Affected	Affected	Affected	Affected	Affected	Affected	Affected	Affected
90	Female	Grade 10	15	Urban	Yes	No	No	No	Yes	No	E	Yes	Not affected	Not affected	Not affected	Not affected	Not affected	Not affected	Not affected	Affected	Affected	Not affected
91	Female	Grade 10	17	Urban	Yes	No	Yes	No	No	No	A	Yes	Not affected	Affected	Affected	Affected	Affected	Not affected	Not affected	Affected	Affected	Affected
92	Female	Grade 10	16	Urban	Yes	No	Yes	No	No	No	A	Yes	Not affected	Affected	Affected		Affected	Not affected	Not affected	Affected	Affected	Affected
93	Male	Grade 10	17	Urban	Yes	No	No	No	Yes	No	A	Yes	Affected	Not affected	Affected	Affected	Affected	Affected	Affected	Affected	Affected	Affected
94	Female	Grade 10	15	Urban	Yes	Yes	No	No	No	No	A	Yes	Affected	Affected	Not affected	Not affected	Not affected	Not affected	Not affected	Affected	Not affected	Not affected
95	Male	Grade 10	20	Urban	Yes	No	No	No	No	Yes	A	Yes	Affected	Affected	Not affected	Affected	Affected	Affected	Affected	Not affected	Affected	Affected
96	Male	Grade 10	19	Urban	No	Yes	No	No	No	No	B	Yes	Affected	Not affected	Not affected	Not affected	Affected	Affected	Affected	Affected	Affected	Affected
97	Female	Grade 10	15	Urban	Yes	Yes	No	No	No	No	A	Yes	Affected	Affected	Not affected	Affected	Not affected	Not affected	Not affected	Affected	Not affected	Not affected
98	Male	Grade 10	17	Urban	No	No	Yes	No	No	No	C	Not decided	Affected	Affected	Not affected	Affected	Affected	Affected	Affected	Affected	Affected	Affected
99	Male	Grade 10	19	Urban	Yes	No	No	No	No	No	C	Not decided	Affected	Affected	Affected	Not affected	Affected	Affected	Affected	Not affected	Not affected	Affected
100	Male	Grade 10	19	Urban	No	Yes	No	No	No	No	B	Yes	Not affected	Not affected	Not affected	Not affected	Not affected	Not affected	Not affected	Not affected	Not affected	Not affected
101	Female	Grade 10	14	Urban	Yes	Yes	Yes	No	No	No	A	No	Not affected	Affected	Not affected	Not affected	Not affected	Not affected	Affected	Not affected	Not affected	Affected
102	Female	Grade 10	15	Urban	Yes	No	No	No		No	C	No	Not affected	Affected	Not affected	Not affected	Affected	Affected		Affected	Affected	Affected
103	Female	Grade 10	18	Urban	Yes	No	Yes	No	No	No	A	Not decided	Not affected	Affected	Not affected	Not affected	Affected	Not affected	Not affected	Affected	Affected	Affected
104	Female	Grade 10	14	Urban	Yes	No	Yes	No	Yes	Yes	E	Yes	Affected	Affected	Not affected	Not affected	Not affected	Affected	Affected	Affected	Affected	Affected
105	Female	Grade 10	15	Urban	Yes	No	Yes	Yes	Yes		E	No	Affected	Affected	Affected	Affected	Affected	Affected	Affected	Not affected	Affected	Not affected
106	Female	Grade 10	15	Urban	Yes	Yes	Yes	No	Yes	No	E	Yes	Not affected	Affected	Not affected	Not affected	Affected	Not affected	Affected	Affected	Not affected	Affected
107	Female	Grade 10	15	Urban	Yes	No	Yes	No	No	No	C	No	Not affected	Affected		Not affected	Not affected	Affected	Not affected	Affected	Affected	Affected
108	Female	Grade 10	18	Urban	Yes	No	No	No	Yes	No	E	No	Not affected	Not affected	Not affected	Affected	Affected	Not affected	Affected	Affected	Affected	Affected
109	Male	Grade 10	17	Urban	Yes	No	Yes	No	No	No	A	Yes	Affected	Affected	Not affected	Affected	Affected	Affected	Affected	Affected	Affected	Affected
110	Female	Grade 10	16	Urban	Yes	No	Yes	No	Yes	No	E	Not decided	Affected	Affected	Not affected	Not affected	Affected	Not affected	Affected	Not affected	Affected	Affected
111	Male	Grade 10	16	Urban	Yes	No	Yes	No	No	Yes	C	No	Affected	Affected	Not affected	Not affected	Not affected	Affected	Not affected	Not affected	Not affected	Not affected
112	Female	Grade 10	16	Urban	Yes	No	No	No	Yes	Yes	A	Yes	Affected	Affected	Not affected	Not affected	Affected	Affected	Not affected	Not affected	Not affected	Affected
113	Female	Grade 10	15	Urban	Yes	No	Yes	No	No	No	C	Yes	Not affected	Affected	Not affected	Not affected	Not affected	Not affected		Not affected	Affected	Not affected
114	Female	Grade 10	16	Urban	No	No	Yes	No	Yes	No	C	No	Not affected	Affected	Not affected	Not affected	Affected	Not affected	Affected	Not affected	Not affected	Not affected
115	Male	Grade 10	16	Urban	Yes	No	No	No	No	No	A	Not decided	Affected	Not affected	Not affected	Affected	Affected	Not affected	Affected	Affected	Not affected	Not affected
116	Male	Grade 10	16	Urban	Yes	No	No	No	No	Yes	B	No	Affected	Affected	Not affected	Affected	Not affected	Affected	Affected	Affected	Affected	Not affected
117	Female	Grade 10	16	Urban	No	No	Yes	No	Yes	No	C	No	Not affected	Affected	Not affected	Not affected	Affected	Not affected	Affected	Not affected	Not affected	Not affected
118	Male	Grade 10	15	Urban	Yes	No	Yes	No	No	No	A	Not decided	Affected	Affected	Affected	Affected	Affected	Affected	Affected	Affected	Affected	Affected
119	Male	Grade 10	16	Urban	Yes	Yes	No	No	Yes	Yes	A	Yes	Not affected	Affected	Not affected	Not affected	Not affected	Not affected	Not affected	Not affected	Not affected	Not affected
120	Male	Grade 10	15	Urban	No	Yes	Yes	No	No	No	B	No	Not affected	Not affected	Not affected	Affected	Affected	Not affected	Affected	Affected	Affected	Affected
121	Male	Grade 10	17	Urban	No	No	No	No	No	No	N	Not decided	Not affected	Affected		Affected	Affected		Affected	Affected
122	Female	Grade 10	15	Urban	No	No	No	No	Yes	No	D	Yes	Affected	Not affected	Not affected	Affected	Affected	Not affected	Affected	Not affected	Affected	Affected
123	Female	Grade 10	15	Urban	Yes	No	Yes	No	No	Yes	A	Not decided	Not affected	Affected	Not affected	Not affected	Affected	Affected	Affected	Affected	Affected	Affected
124	Female	Grade 10	15	Urban	Yes	No	No	Yes	No	Yes	C	Not decided	Affected	Not affected	Not affected	Not affected	Affected	Affected	Affected	Affected	Affected	Not affected
125	Male	Grade 10	15	Urban	No	No	No	No	No	No	F	No	Affected	Affected	Not affected	Not affected	Not affected	Not affected	Affected	Affected	Not affected	Affected
126	Male	Grade 11	18	Urban	Yes	No	No	No	No	No	A	Yes	Affected	Affected	Not affected	Not affected	Affected	Affected	Not affected	Affected	Affected	Affected
127	Male	Grade 11	18	Urban	Yes	No	No	No	Yes	No	A	Not decided	Not affected	Affected	Not affected	Not affected	Not affected	Not affected	Affected	Affected	Not affected	Affected
128	Female	Grade 11	18	Urban	Yes	No	Yes	No	No	No	A	No	Not affected	Not affected	Not affected	Not affected	Affected	Affected	Affected	Affected	Affected	Not affected
129	Male	Grade 11	19	Urban	Yes	Yes	Yes	No	Yes	Yes	A	Yes	Not affected	Affected	Not affected	Not affected	Not affected	Affected	Affected	Not affected	Affected	Affected
130	Male	Grade 11	20	Urban	Yes	Yes	Yes	No	Yes	Yes	E	Yes	Not affected	Not affected	Not affected	Not affected	Affected	Not affected	Affected	Affected	Affected	Affected
131	Female	Grade 11	18	Urban	Yes	No	Yes	No	Yes	No	C	Yes	Affected	Affected	Not affected	Not affected	Affected	Not affected	Affected	Affected	Affected	Not affected
132	Female	Grade 11	18	Urban	Yes	No	Yes		No	Yes	C	Yes	Not affected	Affected	Not affected	Not affected	Affected	Affected	Affected	Affected	Not affected	Not affected
133	Female	Grade 11	18	Urban	Yes	Yes	Yes	No	No	Yes	A	Yes	Not affected	Affected	Affected	Not affected	Affected	Not affected	Affected	Affected	Affected	Affected
134	Male	Grade 11	18	Urban	Yes	Yes	No	No	Yes	No	B	Yes	Affected	Affected	Not affected	Not affected	Not affected	Not affected	Affected	Not affected	Affected	Affected
135	Male	Grade 11	18	Urban	Yes	No	Yes	No	No	No	C	Yes	Affected	Affected	Not affected	Not affected		Not affected	Not affected	Affected	Affected	Not affected
136	Female	Grade 11	18	Urban	Yes	No	No	Yes	No	No	A	No	Affected	Affected	Affected	Not affected	Affected	Not affected	Affected	Affected	Affected	Affected
137	Male	Grade 11	20	Urban	Yes	No	No	Yes	Yes	No			Affected	Not affected	Affected	Affected	Not affected	Affected	Affected	Affected	Not affected	Affected
138	Male	Grade 11	20	Urban	Yes	Yes	Yes	Yes	Yes	Yes	F	No	Affected	Affected	Not affected	Not affected	Not affected	Not affected	Affected	Not affected	Not affected	Not affected
139	Male	Grade 11	20	Urban	Yes	Yes	Yes	Yes	Yes	Yes	E	Yes	Affected	Affected	Affected	Affected	Not affected	Affected	Affected	Not affected	Not affected	Affected
140	Female	Grade 11	18	Urban	Yes	No	Yes	No	Yes	No	A	No	Affected	Affected	Not affected	Not affected	Not affected	Affected	Affected	Affected	Not affected	Not affected
141	Female	Grade 11	18	Urban	Yes	No	Yes	No	Yes	No	C	No	Affected	Affected	Affected	Affected	Affected	Affected	Affected	Affected	Affected	Affected
142	Female	Grade 11	18	Urban	Yes		Yes	No	No	Yes	A	No	Affected	Affected	Affected	Not affected		Affected	Affected	Affected	Not affected	Not affected
143	Female	Grade 11	18	Urban	Yes	No	Yes	No	No	No			Affected	Not affected	Affected	Not affected		Affected	Affected	Affected	Not affected	Not affected
144	Female	Grade 11	19	Urban	Yes	Yes	Yes	No	No	No	A	Yes	Not affected	Affected	Not affected	Not affected	Not affected	Affected	Affected	Affected	Not affected	Not affected
145	Female	Grade 11	18	Urban	Yes	No	No	No	Yes	No			Affected	Affected	Affected	Affected	Affected	Affected	Not affected	Not affected	Affected	Affected
146	Female	Grade 11	18	Urban	Yes	Yes	Yes	No	No	Yes			Affected	Affected	Affected	Not affected	Affected	Affected	Affected	Affected	Affected	Affected
147	Female	Grade 11	19	Urban	Yes	Yes	No	No	Yes	No	A	No	Affected	Affected	Affected	Affected	Affected	Affected	Affected	Affected	Affected	Affected
148	Male	Grade 11	19	Urban	Yes	Yes	No	No	Yes	No	A	No	Affected	Affected	Affected	Affected	Affected	Affected	Affected	Affected	Affected	Affected
149	Male	Grade 11	18	Urban	Yes	No	Yes	No	Yes	No	A	No	Not affected	Not affected	Not affected	Not affected	Affected	Not affected	Affected	Affected	Affected	Affected
150	Female	Grade 11	18	Urban	Yes	Yes	Yes	No	No	No	A	Yes	Not affected	Affected	Not affected	Not affected	Affected	Affected	Affected	Affected	Not affected	Affected
151	Female	Grade 11	18	Urban	Yes		Yes	No	No	No	A	Yes	Not affected	Affected	Not affected	Affected	Affected	Affected	Affected	Affected	Not affected	Affected
152	Female	Grade 11	18	Urban	No	No	Yes	Yes	Yes	Yes	A	Yes	Not affected	Affected	Not affected	Affected	Not affected	Not affected	Affected	Affected	Affected	Not affected
153	Male	Grade 11	18	Urban	Yes		Yes	No	No	No	A	Yes	Not affected	Affected	Not affected	Not affected	Affected	Affected	Affected	Affected	Not affected	Affected
154	Female	Grade 11	18	Urban	Yes	No	Yes	No	No	No	A	Yes	Affected	Not affected	Affected	Not affected	Affected	Affected	Affected	Affected	Affected	Affected
155	Female	Grade 11	18	Urban	Yes	No	No	No	Yes	No	A	Yes	Affected	Affected	Not affected	Not affected	Affected	Affected	Affected	Affected	Affected	Affected
156	Male	Grade 11	18	Urban	Yes	No	No	No	No	No	A	No	Affected	Affected	Affected	Not affected	Affected	Affected	Affected	Affected	Affected	Affected
157	Male	Grade 10	17	Urban	Yes	No	No	No	No	No	A	No	Not affected	Affected	Not affected	Not affected	Not affected	Not affected	Affected	Affected	Not affected	Affected
158	Female	Grade 10	16	Urban	No	Yes	Yes	No	Yes	No	C	Yes	Affected	Affected	Not affected	Not affected	Not affected	Affected	Affected	Affected	Not affected	Affected
159	Female	Grade 10	17	Urban	No	Yes	Yes	Yes	Yes	Yes	C	Yes	Not affected	Affected	Affected	Not affected	Not affected	Affected	Affected	Affected	Not affected	Affected
160	Male	Grade 10	17	Urban	Yes	No	No	No	No	Yes	F	Not decided	Not affected	Not affected	Not affected	Not affected	Not affected	Not affected	Affected	Affected	Not affected	Affected
161	Female	Grade 10	16	Urban	Yes	No	Yes	No	No	No	A	Yes	Affected	Affected	Affected	Affected	Affected	Affected	Not affected	Affected	Affected	Affected
162	Female	Grade 10	17	Urban	No	No	No	No	No	Yes			Affected	Affected	Affected	Not affected	Affected	Not affected	Not affected	Not affected	Not affected	Not affected
163	Female	Grade 10	17	Urban	No	Yes	No	No	Yes	No	C	Yes	Affected	Not affected	Affected	Not affected	Affected	Not affected	Affected	Affected	Affected	Affected
164	Female	Grade 10	16	Urban	Yes	No	Yes	No	Yes	No	A	Yes	Affected	Affected	Not affected	Not affected	Affected	Affected	Not affected	Not affected	Affected	Affected
165	Female	Grade 10	17	Urban	No	Yes	Yes		No	No	C	Yes	Affected	Affected	Affected	Not affected	Affected	Affected	Affected	Affected	Affected	Affected
166	Male	Grade 10	15	Urban	Yes	No	Yes	No	Yes	No	C	No	Affected	Affected	Not affected	Not affected	Not affected	Not affected	Affected	Affected	Affected	Not affected
167	Female	Grade 10	17	Urban	Yes	No	Yes	No	No	No	C	No	Not affected	Affected	Not affected	Not affected	Affected	Affected	Affected	Affected	Not affected	Not affected
168	Male	Grade 10	13	Urban	Yes	No	No	No	Yes	Yes	A	Yes	Not affected	Not affected	Not affected	Not affected	Not affected	Not affected	Affected	Affected	Not affected	Not affected
169	Male	Grade 10	17	Urban	Yes	Yes	Yes	No	Yes	Yes	A	Yes	Affected	Affected	Affected	Affected	Affected	Affected	Affected	Affected	Affected	Affected
170	Female	Grade 10	16	Urban	Yes	No	Yes	No	No	No	A	No	Affected	Affected	Not affected	Not affected	Not affected	Not affected	Affected	Affected	Affected	Affected
171	Female	Grade 10	17	Urban	Yes	No	No	No	Yes	No	E	Yes	Affected	Affected	Not affected	Not affected	Affected	Affected	Affected	Affected	Affected	Affected
172	Male	Grade 10	17	Urban	Yes	No	No	No	No	No	A	Yes	Not affected	Affected	Not affected	Not affected	Not affected	Not affected	Affected	Affected	Affected	Affected
173	Male	Grade 10	16	Urban	Yes	Yes	Yes	Yes	No	No	C	Yes	Affected	Affected	Affected	Not affected	Affected	Affected	Affected	Affected	Not affected	Not affected
174	Female	Grade 10	17	Urban	Yes	No	Yes	No	No	No	A	No	Not affected	Affected	Not affected	Not affected	Not affected	Affected	Affected	Affected	Affected	Affected
175	Male	Grade 10	16	Urban	Yes	No	No	No	No	No	A	Yes	Not affected	Not affected	Not affected	Not affected	Not affected	Not affected	Affected	Affected	Not affected	Not affected
176	Male	Grade 10	16	Urban	Yes	No	No	No	No	No	E	Not decided	Affected	Affected	Affected	Affected	Affected	Affected	Affected	Affected	Affected	Affected
177	Female	Grade 11	16	Peri-urban	Yes	Yes	Yes	No		Yes	C	No	Affected	Not affected	Affected	Not affected	Affected	Affected	Not affected	Not affected	Affected	Affected
178	Female	Grade 11	16	Peri-urban	Yes	Yes	Yes	No	Yes	Yes	F	No	Affected	Not affected	Affected	Affected	Affected	Not affected	Affected	Affected	Affected	Affected
179	Female	Grade 11	18	Peri-urban	Yes	No	No	No	No	No	A	No	Affected	Not affected	Affected	Affected	Affected	Affected	Affected	Affected	Affected	Affected
180	Female	Grade 11	19	Peri-urban	Yes	No	No		Yes	No	F	No	Not affected	Affected	Not affected	Affected	Not affected	Affected	Not affected	Affected	Not affected	Affected
181	Female	Grade 11	19	Peri-urban	Yes	No	No	No	Yes	No	E	No	Affected	Affected	Affected	Not affected	Affected	Affected	Affected	Affected	Affected	Affected
182	Female	Grade 11	18	Peri-urban	Yes	No	No	Yes	No	No	A	No	Affected	Affected	Affected	Affected	Affected	Affected	Affected	Affected	Affected	Affected
183	Female	Grade 11	18	Peri-urban	Yes	No	No	No	No	No	A	No	Affected	Affected	Affected	Affected	Affected	Affected	Affected	Affected	Affected	Affected
184	Female	Grade 11	17	Peri-urban	Yes	No	No	No	Yes	No	A	No	Affected	Affected	Affected		Affected	Affected	Affected	Affected	Affected	Affected
185	Male	Grade 11	19	Peri-urban	No	Yes	No	No	No	No	B	Yes	Not affected	Not affected	Not affected	Affected	Affected	Not affected	Affected	Not affected	Not affected	Not affected
186	Female	Grade 11	18	Peri-urban	Yes	No	No	No	Yes	No	A	No	Affected	Affected	Affected	Not affected	Affected	Affected	Affected	Affected	Affected	Affected
187	Female	Grade 11	18	Peri-urban	Yes	No	No	No	No	No	A	Yes	Affected	Affected	Affected	Affected	Affected	Affected	Affected	Affected	Affected	Affected
188	Male	Grade 11	18	Peri-urban	Yes	No	Yes	Yes	Yes	No	A	Yes	Affected	Affected	Not affected	Not affected	Affected	Affected	Affected	Affected		Affected
189	Male	Grade 11	17	Peri-urban	Yes	No	Yes	No	No	No	C	Yes	Affected	Affected	Not affected	Not affected	Affected	Affected	Affected	Affected	Affected	Affected
190	Female	Grade 11	18	Peri-urban	No	Yes	No	No	No	No	A	No	Affected	Affected	Not affected	Affected	Not affected	Not affected	Affected	Affected	Affected	Affected
191	Female	Grade 11	18	Peri-urban	Yes	No	No	No	No	No	A	Yes	Affected	Affected	Affected	Affected	Affected	Affected	Affected	Affected	Affected	Affected
192	Male	Grade 11	18	Peri-urban	Yes	No	Yes	No	No	No	B	No	Affected	Affected	Affected	Affected	Affected	Affected	Affected	Affected	Affected	Affected
193	Female	Grade 11	18	Peri-urban	Yes	No	No	No		Yes	C	No	Not affected	Affected	Affected	Affected	Affected	Not affected	Affected	Affected	Affected	Not affected
194	Female	Grade 11	18	Peri-urban	Yes	No	Yes	No	Yes	Yes	F	No	Not affected	Not affected	Affected	Affected	Affected	Affected	Not affected	Affected	Affected	Affected
195	Male	Grade 11	18	Peri-urban	Yes	No	No	No	Yes	No	E	No	Not affected	Not affected	Not affected	Affected	Affected	Affected	Affected	Affected	Affected	Affected
196	Female	Grade 11	17	Peri-urban	No	No	No	Yes	No	No	B	Yes	Affected	Not affected	Not affected	Not affected	Affected	Affected	Affected	Affected	Affected	Affected
197	Male	Grade 11	18	Peri-urban	No	No	No	No	No	No	N		Affected	Affected	Affected	Affected	Affected	Affected	Affected	Affected	Affected	Affected
198	Female	Grade 11	19	Peri-urban	No	No	No	No	No	No	N		Affected	Affected	Affected	Affected	Affected	Affected	Affected	Affected	Affected	Affected
199	Female	Grade 11	17	Peri-urban	Yes	No	No	No	No	No	N		Affected	Affected	Affected		Not affected	Affected	Affected	Affected	Affected	Affected
200	Female	Grade 11	18	Peri-urban	Yes	No	No	No	No	No	N		Affected	Affected	Affected		Not affected	Affected	Affected	Affected	Not affected	Affected
201	Male	Grade 11	18	Peri-urban	No	No	No	No	No	No	N		Affected	Affected	Affected	Affected	Affected	Affected	Affected	Affected	Affected	Affected
202	Male	Grade 11	17	Peri-urban	Yes	No	No	No	No	No	N		Affected	Affected	Affected	Not affected	Affected	Not affected	Affected	Affected	Not affected	Not affected
203	Male	Grade 11	17	Peri-urban	Yes	No	Yes	No	No	Yes	N		Affected	Affected	Not affected	Not affected	Affected	Not affected	Affected	Affected	Not affected	Affected
204	Female	Grade 11	18	Peri-urban	Yes	No	No	No	No	No	N		Not affected	Affected	Affected	Affected	Affected	Affected	Affected	Affected	Affected	Affected
205	Female	Grade 11	18	Peri-urban	Yes	No	No	No	No	No	N		Not affected	Affected	Affected	Affected	Not affected	Affected	Affected	Affected	Affected	Affected
206	Male	Grade 11	20	Peri-urban	Yes	No	No	No	No	No	N		Affected	Affected	Not affected	Affected	Affected	Affected	Not affected	Affected	Affected	Affected
207	Female	Grade 11	17	Peri-urban	Yes	No	Yes	No	Yes	No	E	No	Affected	Affected	Affected	Affected	Affected	Affected	Affected	Affected	Affected	Affected
208	Male	Grade 11	18	Peri-urban	Yes	Yes	Yes	No	Yes	Yes	F	Yes	Affected	Affected	Not affected	Not affected	Affected	Affected	Not affected	Affected		Affected
209	Male	Grade 11	18	Peri-urban	Yes	No	No	No	No	No	A	No	Affected	Affected	Affected	Affected	Affected	Affected	Affected	Affected	Affected	Affected
210	Female	Grade 11	18	Peri-urban	No	No	Yes	No	No	No	C	Yes	Affected	Not affected	Not affected	Not affected	Not affected	Affected	Affected	Affected	Affected	Affected
211	Female	Grade 11	18	Peri-urban	No	No	No	No	No	No	A	Yes	Affected	Affected	Affected	Not affected	Affected	Affected	Affected	Affected	Affected	Affected
212	Female	Grade 11	17	Peri-urban	Yes	No	Yes	No	Yes	No	E	No	Affected	Affected	Affected		Affected	Affected	Affected	Affected	Affected	Affected
213	Female	Grade 11	18	Peri-urban	Yes	No	No	No	No	No	C	Yes	Not affected	Affected	Not affected	Not affected	Affected	Not affected	Affected	Affected	Affected	Affected
214	Male	Grade 11	18	Peri-urban	Yes	No	Yes	No	No	Yes	N		Not affected	Affected	Not affected	Not affected	Affected	Affected	Affected	Affected	Affected	Affected
215	Female	Grade 11	17	Peri-urban	Yes	No	No	No	Yes	No	A	Yes	Affected	Affected	Affected	Affected	Affected	Not affected	Affected	Affected	Affected	Affected
216	Male	Grade 11	16	Peri-urban	Yes	No	Yes	Yes	Yes	Yes	A	No	Affected	Affected	Affected	Affected	Affected	Affected	Affected	Affected	Affected	Affected
217	Male	Grade 11	18	Peri-urban	No	Yes	No	No	No	No			Affected	Affected	Affected	Not affected	Affected	Affected	Affected	Not affected	Affected	Affected
218	Male	Grade 10	16	Peri-urban	Yes	No	No	No	No	No	A	Yes	Not affected	Not affected	Not affected	Not affected	Not affected	Not affected	Affected	Not affected	Affected	Affected
219	Male	Grade 10	14	Peri-urban	Yes	No	No	No	No	No	A	Yes	Not affected	Not affected	Not affected	Not affected	Not affected	Affected	Affected	Not affected	Not affected	Not affected
220	Female	Grade 10	15	Peri-urban	No	No	No	No	No	No	C	Yes	Affected	Not affected	Not affected	Not affected	Not affected	Not affected	Affected	Not affected	Affected	Affected
221	Female	Grade 10	15	Peri-urban	No	No	No	No	No	No	N		Affected	Not affected	Affected	Not affected	Not affected	Affected	Affected	Affected	Affected	Affected
222	Female	Grade 10	14	Peri-urban	Yes	No	No	No	No	No	N		Affected	Affected	Affected	Not affected	Affected	Affected	Affected	Affected	Affected	Affected
223	Female	Grade 10	15	Peri-urban	No	No	No	No	Yes	No	A	No	Affected	Not affected	Affected	Not affected	Affected		Affected	Affected	Affected	Affected
224	Female	Grade 10	14	Peri-urban	No	No	No	No	No	No	A	No	Affected	Affected	Affected	Affected	Affected	Affected	Affected	Affected	Affected	Affected
225	Female	Grade 10	15	Peri-urban	No	No	No	No	No	No	N		Affected	Affected	Affected	Not affected	Affected	Affected	Affected	Not affected	Affected	Affected
226	Female	Grade 10	15	Peri-urban	No	No	Yes	No		No	N		Affected	Affected	Not affected	Affected	Affected	Affected	Not affected	Affected	Affected	Affected
227	Male	Grade 10	15	Peri-urban	No	Yes	No	No	Yes	No	N		Affected	Affected	Not affected	Affected	Affected	Affected	Not affected	Not affected	Not affected	Affected
228	Female	Grade 10	15	Peri-urban	No	No	Yes	No	No	No	C	Yes	Affected	Affected	Affected	Affected	Not affected	Affected	Affected	Not affected	Not affected	Affected
229	Female	Grade 10	15	Peri-urban	No	No	No	No	No	No	N		Affected	Affected	Affected	Not affected	Affected	Affected	Affected	Affected	Affected	Affected
230	Male	Grade 10	14	Peri-urban	No	No	No	No	No	No	N		Affected	Affected	Affected	Affected	Affected	Affected	Affected	Affected	Affected	Affected
231	Female	Grade 10	15	Peri-urban	No	No	No	No	No	No	N		Not affected	Affected	Affected	Affected	Not affected	Affected	Affected	Affected	Affected	Affected
232	Male	Grade 10	14	Peri-urban	No	No	No	No	No	No	N		Affected	Affected	Affected	Not affected	Not affected	Affected	Affected	Not affected	Affected	Not affected
233	Male	Grade 10	14	Peri-urban	Yes	No	No	No	No	No	N		Affected	Not affected	Affected	Affected	Affected	Affected	Affected	Affected	Not affected	Affected
234	Female	Grade 10	15	Peri-urban	No	No	No	No	No	No	N		Affected	Affected	Affected	Affected	Not affected	Affected	Affected	Affected	Affected	Affected
235	Female	Grade 10	18	Peri-urban	No	No	No	Yes	No	No	D	No	Affected	Affected	Affected	Not affected	Affected	Affected	Affected	Affected	Affected	Affected
236	Male	Grade 10	16	Peri-urban	No	No	No	No	No	No	N		Not affected	Affected	Affected	Affected	Affected	Affected	Affected	Affected	Affected	Affected
237	Female	Grade 10	14	Peri-urban	No	No	No	No	No	No	N		Affected	Affected	Not affected	Not affected	Not affected	Not affected	Affected	Affected	Affected	Affected
238	Male	Grade 10	14	Peri-urban	Yes	No	No	No	No	No	A	Yes	Affected	Affected	Not affected	Not affected	Not affected	Not affected	Affected	Affected	Affected	Affected
239	Male	Grade 10	17	Peri-urban	Yes	No	No	No	No	No	A	No	Affected	Affected	Not affected	Affected	Not affected	Affected	Not affected	Affected	Affected	Affected
240	Male	Grade 10	15	Peri-urban	No	No	Yes	No	No	No	N		Not affected	Not affected	Not affected	Not affected	Not affected	Not affected	Not affected	Not affected	Not affected	Not affected
241	Female	Grade 10	16	Peri-urban	No	No	No	No	No	No	N		Affected	Affected	Affected	Affected	Affected	Affected	Affected	Affected	Affected	Affected
242	Male	Grade 10	15	Peri-urban	No	No	No	No	No	No	N		Affected	Affected	Affected	Not affected	Not affected	Affected	Affected	Affected	Not affected	Not affected
243	Female	Grade 10	14	Peri-urban	No	No	No	No	Yes	No	N		Not affected	Affected	Not affected	Not affected	Not affected	Not affected	Not affected	Affected	Affected	Affected
244	Female	Grade 10	16	Peri-urban	No	No	Yes	No	Yes	No	C	No	Not affected	Affected	Not affected	Not affected	Not affected	Not affected	Affected	Affected	Affected	Affected
245	Female	Grade 10	16	Peri-urban	No	No	Yes	No	Yes	Yes	N		Not affected	Affected	Not affected	Not affected	Not affected	Not affected	Not affected	Not affected	Affected	Affected
246	Male	Grade 10	16	Peri-urban	No	No	No	No	No	No	N		Affected	Affected	Affected	Affected	Not affected	Affected	Affected	Affected	Affected	Affected
247	Male	Grade 10	17	Peri-urban	No	Yes	No		No	Yes	F	No	Affected	Affected	Affected	Affected	Not affected	Affected	Affected	Affected	Not affected	Not affected
248	Male	Grade 10	17	Peri-urban	No	No	No	No	No	No	N		Affected	Affected	Not affected	Affected	Not affected	Not affected	Affected	Affected	Not affected	Not affected
249	Female	Grade 10	16	Peri-urban	No	No	No	No	No	No	N		Affected	Affected	Affected	Affected	Not affected	Affected	Affected	Affected	Affected	Affected
250	Female	Grade 10	16	Peri-urban	Yes	No	No	No	No	No	A	Yes	Affected	Not affected	Not affected	Not affected	Not affected	Not affected	Not affected	Affected	Not affected	Not affected
251	Male	Grade 10	17	Peri-urban	Yes	No	No	No	No	No	N		Affected	Affected	Affected	Not affected	Not affected	Affected	Affected	Affected	Not affected	Affected
252	Female	Grade 11	17	Peri-urban	Yes		No	No	No	Yes	A	No	Affected	Affected	Affected	Affected	Affected	Affected	Affected	Affected	Affected	Affected
253	Male	Grade 11	17	Peri-urban	No	Yes	Yes	No	No	Yes	F	Yes	Affected	Affected	Not affected	Not affected	Not affected	Not affected	Affected	Affected	Not affected	Not affected
254	Female	Grade 11	19	Peri-urban	Yes	Yes	Yes		Yes	No	E	Yes	Affected	Affected	Not affected	Not affected	Affected	Not affected	Not affected	Not affected	Affected	Affected
255	Female	Grade 11	20	Peri-urban	Yes	Yes	Yes	No	No	Yes	F	Yes	Affected		Not affected	Not affected			Affected	Affected	Not affected	Not affected
256	Female	Grade 11	17	Peri-urban	No	No	Yes	No	No	No	C	Not decided	Affected	Affected	Affected	Affected	Affected	Not affected	Affected	Affected	Affected	Affected
257	Male	Grade 11	20	Peri-urban	Yes	Yes	No	No	No	Yes	A	No	Affected	Affected	Affected	Affected	Affected	Affected	Affected	Affected	Affected	Affected
258	Male	Grade 11	19	Peri-urban	Yes	Yes	No	No	No	No	A	No	Not affected	Affected	Affected	Not affected	Not affected	Affected	Affected	Affected	Affected	Affected
259	Male	Grade 11	19	Peri-urban	No	No	No	No	No	No	N		Affected	Affected	Affected	Affected	Affected	Affected	Affected	Affected	Affected	Affected
260	Male	Grade 11	17	Peri-urban	Yes	No	No	No	No	No	A	No	Not affected	Affected	Not affected	Not affected	Affected	Not affected	Affected	Affected	Affected	Not affected
261	Male	Grade 11	18	Peri-urban	Yes	Yes	No	No	No	No	A	No	Not affected	Affected	Not affected	Not affected	Affected	Not affected	Affected	Affected	Affected	Not affected
262	Female	Grade 11	17	Peri-urban	No	No	No	No	No	No	N		Not affected	Not affected	Not affected	Not affected	Not affected	Not affected	Not affected	Not affected	Not affected	Not affected
263	Male	Grade 11	17	Peri-urban	Yes	Yes	No	No	Yes	No	E	Yes	Affected	Affected	Not affected	Not affected	Not affected	Not affected	Affected	Affected	Affected	Not affected
264	Male	Grade 11	20	Peri-urban	Yes		Yes		No	No	C	Yes	Not affected	Affected	Not affected	Affected	Affected	Affected	Affected	Affected	Affected	Affected
265	Male	Grade 11	19	Peri-urban	Yes	No	Yes	No	No	No	A	Not decided	Affected	Affected	Affected	Affected	Affected	Affected	Affected	Affected	Affected	Affected
266	Male	Grade 11	19	Peri-urban	Yes	No	No	No	No	No	A	Not decided	Affected	Affected	Affected	Not affected	Affected	Affected	Affected	Affected	Affected	Affected
267	Female	Grade 11	18	Peri-urban	No	No	No	No	No	No	N		Not affected	Not affected	Not affected	Not affected	Not affected	Not affected	Not affected	Not affected	Not affected	Not affected
268	Male	Grade 11	20	Peri-urban	Yes	No	No	No	No	No	A	Yes	Affected	Affected	Not affected	Not affected	Not affected	Affected	Affected	Affected	Affected	Affected
269	Male	Grade 11	16	Peri-urban	No	Yes	No	No	No	Yes	F	No	Not affected	Affected	Affected	Affected	Affected	Affected	Affected	Affected	Not affected	Not affected
270	Female	Grade 11	18	Peri-urban	No	No	No	No	No	No	N		Not affected	Not affected	Not affected	Not affected	Not affected	Not affected	Not affected	Not affected	Not affected	Not affected
271	Female	Grade 11	19	Peri-urban	No	No	No	No	No	No	N		Not affected	Not affected	Not affected	Not affected	Not affected	Not affected	Not affected	Not affected	Not affected	Not affected
272	Female	Grade 11	17	Peri-urban	No	No	No	No	No	No	N		Not affected	Not affected	Not affected	Not affected	Not affected	Not affected	Not affected	Not affected	Not affected	Not affected
273	Male	Grade 11	17	Peri-urban	No	No	No	No	No	No			Affected	Affected	Affected	Affected	Affected	Affected	Affected	Affected	Affected	Affected
274	Male	Grade 11	19	Peri-urban	Yes	No	No	No	No	No	A	No	Affected	Affected	Affected	Affected	Affected			Not affected	Affected	Not affected
275	Female	Grade 11	18	Peri-urban	Yes	No	Yes	No	No	No	C	Yes	Affected	Affected	Not affected		Affected	Affected	Affected	Affected	Not affected	Not affected
276	Male	Grade 11	19	Peri-urban	Yes	No	No		Yes	Yes	A	Yes	Affected	Affected	Not affected	Not affected	Affected	Affected	Not affected	Affected	Not affected	Affected
277	Female	Grade 11	18	Peri-urban	No	Yes	Yes	No	Yes	No	C	Yes	Not affected	Affected	Not affected		Affected	Affected	Affected	Affected	Affected	Affected
278	Female	Grade 11	15	Peri-urban	Yes	No	Yes	No	No	No	C	No	Affected	Not affected	Not affected	Not affected	Affected	Affected	Affected	Affected	Not affected	Not affected
279	Female	Grade 11	17	Peri-urban	Yes	Yes	No	No	No	No	A	Yes	Affected	Affected	Affected	Not affected	Affected	Affected	Affected	Affected	Affected	Affected
280	Female	Grade 11	18	Peri-urban	Yes	No	Yes	No	No	No	A	No	Affected	Affected	Not affected	Not affected	Affected	Not affected	Affected	Not affected	Affected	Affected
281	Female	Grade 11	15	Peri-urban	Yes	No	Yes	No	No	No	A	Yes	Affected	Affected	Not affected	Affected	Affected	Affected	Affected	Affected	Affected	Not affected
282	Female	Grade 11	18	Peri-urban	Yes	No	Yes	No	No	No	A	Not decided	Affected	Affected	Affected	Affected	Affected	Affected	Affected	Affected	Affected	Affected
283	Female	Grade 11	18	Peri-urban	Yes	No	No	No	No	Yes	A	Yes	Affected	Affected	Affected	Not affected	Affected	Affected	Affected	Affected	Affected	Not affected
284	Female	Grade 11	18	Peri-urban	Yes	No	No	No	No	Yes	A	Yes	Affected	Affected	Affected	Affected	Affected	Not affected	Affected	Affected	Affected	Affected
285	Female	Grade 11	17	Peri-urban	Yes	No	No	No	No	No	A	No	Not affected	Affected	Not affected	Not affected	Affected	Affected	Not affected	Affected	Affected	Not affected
286	Male	Grade 11	17	Peri-urban	Yes	Yes	No	No	No	No	F	No	Affected	Not affected	Affected	Affected	Affected	Affected	Affected	Affected	Affected	Affected
287	Male	Grade 11	18	Peri-urban	Yes	No	Yes	No	No	No	A	No	Affected	Affected	Affected	Affected	Affected	Affected	Affected	Affected	Affected	Affected
288	Male	Grade 11	17	Peri-urban	Yes	No	No	No	No	No	A	No	Affected	Affected	Affected	Affected	Affected	Affected	Affected	Affected	Affected	Affected
289	Male	Grade 11	18	Peri-urban	Yes		No	No	No	No	A	No	Affected	Affected	Not affected	Not affected	Affected	Not affected	Not affected	Affected	Affected	Affected
290	Female	Grade 11	17	Peri-urban	Yes	No	Yes	No	No	No	A	Yes	Affected	Affected	Affected	Affected	Affected	Not affected	Affected	Affected	Affected	Not affected
291	Female	Grade 11	18	Peri-urban	Yes	No	No	No	Yes	No	A	Not decided	Affected	Affected	Affected	Affected	Affected	Not affected	Affected	Affected	Affected	Affected
292	Male	Grade 11	17	Peri-urban	Yes	No	No	No	No	No	A	No	Not affected	Affected	Not affected	Affected	Affected	Not affected	Not affected	Affected	Affected	Affected
293	Female	Grade 11	16	Peri-urban	Yes	Yes	Yes	No	Yes	Yes	E	Yes	Not affected	Affected	Not affected	Affected	Not affected	Affected	Affected	Not affected	Affected	Affected
294	Male	Grade 11	16	Peri-urban	Yes	Yes	No	No	Yes	No	A	No	Affected	Affected	Affected	Affected	Not affected	Affected	Not affected	Affected	Affected	Affected
295	Male	Grade 11	20	Peri-urban	No	Yes	No	No	No	No	A	No	Affected	Affected	Affected	Not affected	Affected	Affected	Affected	Affected	Affected	Affected
296	Male	Grade 11	17	Peri-urban	Yes	No	No	No	No	No	A	No	Affected	Affected	Affected	Affected	Affected	Affected	Affected	Affected	Affected	Affected
297	Female	Grade 11	18	Peri-urban	Yes	No	Yes	No	No	No	A	Yes	Affected	Affected	Affected	Not affected	Affected	Affected	Affected	Affected	Affected	Affected
298	Male	Grade 11	18	Peri-urban	Yes	No	No	No	No	No	A	Not decided	Affected	Affected	Affected	Affected	Affected		Not affected	Affected	Affected	Affected
299	Male	Grade 10	15	Peri-urban	Yes	Yes	No	No	Yes	No	C	Yes	Affected	Affected	Affected	Affected	Affected	Not affected	Affected	Not affected	Affected	Affected
300	Male	Grade 10	18	Peri-urban	Yes	No	No	No	Yes	Yes	B	No	Affected	Affected	Affected	Affected	Not affected	Not affected	Affected	Affected	Not affected	Affected
301	Female	Grade 10	17	Peri-urban	No	No	Yes	No	No	No	C	Yes	Affected	Affected	Affected	Not affected	Affected	Not affected	Affected	Affected	Affected	Affected
302	Male	Grade 10	18	Peri-urban	Yes	No	No	No	No	No	A	Yes	Affected	Affected	Affected	Not affected	Affected	Affected	Affected	Affected	Affected	Affected
303	Female	Grade 10	17	Peri-urban	Yes	Yes	No	Yes	No	No	A	Yes	Affected	Affected	Affected	Not affected	Affected	Affected	Not affected	Affected	Affected	Affected
304	Male	Grade 10	16	Peri-urban	Yes	No	No	No	No	No	A	No	Affected	Affected	Affected	Not affected	Affected	Not affected	Affected	Affected	Affected	Affected
305	Male	Grade 10	16	Peri-urban	Yes	Yes	Yes	No	No	Yes	A	Yes	Affected	Affected	Not affected	Not affected	Affected	Not affected	Affected	Affected	Affected	Affected
306	Male	Grade 10	15	Peri-urban	Yes	Yes	No	No	Yes	No	B	No	Affected	Not affected	Affected		Affected	Affected	Affected	Affected	Affected	Not affected
307	Female	Grade 10	16	Peri-urban	Yes	No	Yes	No	No	No	C	No	Affected	Affected	Not affected	Not affected	Affected	Not affected	Not affected	Affected	Not affected	Affected
308	Female	Grade 10	17	Peri-urban	Yes	No	Yes		Yes	No	C	No	Affected	Affected	Affected	Not affected	Affected	Not affected	Not affected	Affected	Affected	Affected
309	Female	Grade 10	14	Peri-urban	Yes	No	Yes	No	No	No	A	No	Not affected	Affected	Not affected	Affected	Affected	Affected	Affected	Affected	Affected	Affected
310	Female	Grade 10	16	Peri-urban	Yes	No	No	No	Yes	No	A	No	Not affected	Affected	Affected	Affected	Affected	Affected	Not affected	Affected	Affected	Affected
311	Male	Grade 10	18	Peri-urban	Yes	No	No	No	No	Yes	F		Affected	Affected	Affected	Not affected	Affected	Affected	Not affected	Not affected	Not affected	Affected
312	Male	Grade 10	16	Peri-urban	Yes	Yes	Yes	No	No	No	A	No	Not affected	Affected	Not affected	Affected	Affected	Not affected	Affected	Affected	Affected	Affected
313	Female	Grade 10	15	Peri-urban	No	No	No	No	Yes	No	E		Not affected	Affected	Not affected	Not affected	Affected	Affected	Not affected	Affected	Affected	Affected
314	Male	Grade 10	17	Peri-urban	Yes	No	No	No	Yes	Yes	E	Yes	Affected	Affected	Affected	Affected	Not affected	Affected	Not affected	Not affected	Not affected	Affected
315	Female	Grade 10	16	Peri-urban	Yes	No	Yes	No	No	No	A	Yes	Affected	Affected	Affected	Not affected	Affected	Affected	Affected	Not affected	Affected	Affected
316	Female	Grade 10	16	Peri-urban	Yes	No	Yes	No	Yes	No	E	No	Not affected	Affected	Affected	Not affected	Affected	Not affected	Affected	Affected	Affected	Affected
317	Male	Grade 10	17	Peri-urban	Yes	No	No	No	Yes	No	E	No	Affected	Affected	Affected	Affected	Affected	Affected	Not affected	Affected	Not affected	Affected
318	Female	Grade 10	16	Peri-urban	Yes	No	Yes	No	Yes	Yes	A	No	Affected	Affected	Affected	Affected	Affected	Affected	Affected	Affected	Affected	Not affected
319	Female	Grade 10	17	Peri-urban	Yes	No	Yes	No	No	Yes	A	Yes	Not affected	Affected	Not affected	Affected	Affected	Not affected	Not affected	Affected	Affected	Affected
320	Male	Grade 11	18	Peri-urban	Yes		Yes	No	No	No	C	No	Not affected	Affected	Not affected	Affected	Affected	Affected	Affected	Affected	Affected	Affected
321	Male	Grade 11	18	Peri-urban	Yes	No	Yes	No	Yes	No	A	Yes	Affected	Not affected	Not affected	Affected	Affected	Not affected	Not affected	Not affected	Affected	Affected
322	Female	Grade 11	17	Peri-urban	Yes	No	Yes	No	No	No	C	Yes	Not affected	Affected	Not affected	Not affected	Affected	Not affected	Affected	Affected	Affected	Affected
323	Female	Grade 11	18	Peri-urban	Yes	No	No	No	No	No	A	No	Affected	Not affected	Not affected	Affected	Affected	Affected	Affected	Affected	Affected	Affected
324	Male	Grade 11	16	Peri-urban	Yes	No	No	No	No	No	A	Yes	Not affected	Affected	Affected	Not affected	Affected	Not affected	Affected	Not affected	Affected	Affected
325	Male	Grade 11	17	Peri-urban	Yes	Yes	Yes	No	No	No	A	No	Affected	Affected	Affected	Not affected	Not affected	Affected	Affected	Affected	Not affected	Not affected
326	Male	Grade 11	19	Peri-urban	Yes	No	No	No	No	No	A	No	Not affected	Affected	Not affected	Not affected	Not affected	Not affected	Not affected	Affected	Affected	Affected
327	Male	Grade 11	18	Peri-urban	Yes	No	Yes	No	No	No	C	Not decided	Affected	Affected	Not affected	Not affected	Affected	Affected	Affected	Affected	Affected	Not affected
328	Male	Grade 11	18	Peri-urban	Yes	No	Yes	No	Yes	No	C	Yes	Affected	Affected	Not affected	Not affected	Affected	Not affected	Affected	Affected	Affected	Affected
329	Male	Grade 11	19	Peri-urban	Yes	No	No	No	Yes	Yes	A	No	Affected	Not affected	Affected	Not affected	Affected	Affected	Affected	Affected	Affected	Affected
330	Female	Grade 11	17	Peri-urban	Yes	No	No	No	Yes	No	A	Yes	Affected	Affected	Affected	Not affected	Not affected	Affected	Affected	Affected	Not affected	Not affected
331	Male	Grade 11	18	Peri-urban	Yes	Yes	Yes	No	No	No	A	No	Affected	Affected	Affected	Affected	Affected	Affected	Affected	Affected	Affected	Affected
332	Male	Grade 11	19	Peri-urban	Yes	No	Yes	No	Yes	Yes	A	No	Affected	Affected	Not affected	Not affected	Affected	Not affected	Not affected	Affected	Affected	Affected
333	Male	Grade 11	18	Peri-urban	Yes	No	Yes	No	No	No	A	Yes	Affected	Affected	Not affected	Not affected	Not affected	Not affected	Affected	Affected	Affected	Affected
334	Male	Grade 11	16	Peri-urban	Yes	No	Yes	No	Yes	No	A	Yes	Not affected	Affected	Not affected	Not affected	Not affected	Not affected	Not affected	Affected	Not affected	Not affected
335	Female	Grade 11	17	Peri-urban	Yes	No	No	Yes	No	No	A	Yes	Not affected	Affected	Not affected	Not affected	Affected	Affected	Not affected	Not affected	Affected	Affected
336	Male	Grade 11	17	Peri-urban	Yes	No	Yes	No	No	No	A	No	Affected	Affected	Affected	Not affected	Affected	Affected	Affected	Affected	Affected	Affected
337	Female	Grade 11	16	Peri-urban	No	No	No	No	Yes	No	E	Yes	Not affected	Affected	Not affected	Not affected	Not affected	Not affected	Affected	Affected	Not affected	Affected
338	Male	Grade 11	19	Peri-urban	Yes	Yes	Yes	No	Yes	No	E	Yes	Affected	Affected	Not affected	Not affected	Not affected	Not affected	Affected	Not affected	Affected	Affected
339	Male	Grade 11	17	Peri-urban	Yes	No	No	No	No	No	N		Affected	Affected	Not affected	Not affected	Affected	Affected	Affected	Affected	Affected	Affected
340	Male	Grade 10	15	Peri-urban	Yes	No	No	No	Yes	Yes	E	Yes	Affected	Affected	Not affected	Not affected	Not affected	Affected	Not affected	Not affected	Affected	Affected
341	Male	Grade 10	15	Peri-urban	Yes	No	No	No	No	No	A	Not decided	Affected	Affected	Not affected	Not affected	Affected	Not affected	Affected	Affected	Affected	Not affected
342	Female	Grade 10	16	Peri-urban	Yes	No	Yes	No	No	No	C	Yes	Not affected	Affected	Not affected	Not affected	Affected	Not affected	Affected	Not affected	Affected	Affected
343	Female	Grade 10	14	Peri-urban	Yes	No	Yes	No	Yes	No	C	Yes	Not affected	Affected	Not affected	Not affected	Not affected	Affected	Affected	Affected	Not affected	Affected
344	Male	Grade 10	16	Peri-urban	Yes	No	No	No	No	Yes	A	Yes	Not affected	Affected	Not affected	Not affected	Not affected	Not affected	Affected	Affected	Not affected	Affected
345	Male	Grade 10	17	Peri-urban	Yes	No	No	No	Yes	Yes	A	Yes	Affected	Affected	Not affected	Affected	Affected	Not affected	Affected	Affected	Affected	Affected
346	Male	Grade 10	15	Peri-urban	Yes	No	Yes	No	Yes	No	E	Yes	Affected	Affected	Not affected	Not affected	Not affected	Not affected	Affected	Affected	Not affected	Affected
347	Female	Grade 10	15	Peri-urban	Yes	No	Yes	No	No	No	A	No	Not affected	Affected	Not affected	Not affected	Affected	Affected	Affected	Not affected	Not affected	Affected
348	Male	Grade 10	17	Peri-urban	Yes	No	Yes	No	Yes	No	A	No	Not affected	Affected	Not affected	Not affected	Affected		Affected	Not affected	Affected	Affected
349	Female	Grade 10	16	Peri-urban	Yes	No	Yes	No	No	No	A	Yes	Affected	Affected	Not affected	Affected	Not affected	Not affected	Affected	Not affected	Affected	Affected
350	Female	Grade 10	15	Peri-urban	Yes	No	No	Yes	No	No	A	No	Affected	Affected	Not affected	Not affected	Affected		Affected	Not affected	Not affected	Affected
351	Male	Grade 10	16	Peri-urban	Yes	Yes	Yes	No	No	No	A	Yes	Not affected	Affected	Not affected	Affected	Not affected	Not affected	Affected	Affected	Not affected	Affected
352	Female	Grade 10	16	Peri-urban	Yes	No	Yes	No	No	No	C	Yes	Not affected	Affected	Not affected	Not affected	Affected	Not affected	Affected	Affected	Affected	Affected
353	Male	Grade 10	18	Peri-urban	Yes	No	No	No	Yes	No	A	Yes	Affected	Not affected	Affected	Not affected	Affected	Affected	Not affected	Not affected	Affected	Affected
354	Male	Grade 10	15	Peri-urban	Yes	No	No	No	No	No	A	No	Not affected	Affected	Not affected	Not affected	Affected	Affected	Affected	Affected	Affected	Affected
355	Male	Grade 10	16	Peri-urban	Yes	No	No	No	No	No	A	No	Not affected	Not affected	Not affected	Not affected	Affected	Not affected	Affected	Not affected	Not affected	Affected
356	Male	Grade 10	18	Peri-urban	Yes	No	Yes	No	No	No	A	Yes	Not affected	Affected	Not affected	Not affected	Affected	Not affected	Affected	Affected	Affected	Affected
357	Female	Grade 10	15	Peri-urban	Yes	No	Yes	No	No	Yes	A	No	Affected	Affected	Not affected	Affected	Affected	Affected	Not affected	Affected	Affected	Affected
358	Male	Grade 10	15	Peri-urban	Yes	No	Yes	No	Yes	No	E	Yes	Not affected	Affected	Not affected	Not affected	Affected	Not affected	Not affected	Affected	Not affected	Affected
359	Male	Grade 10	15	Peri-urban	Yes	No	Yes	No	No	Yes	A	No	Affected	Affected	Not affected	Not affected	Not affected	Not affected	Not affected	Affected	Not affected	Affected
360	Male	Grade 10	18	Peri-urban	Yes	No	Yes	No	No	No	A	Not decided	Not affected	Affected	Not affected	Not affected	Affected	Affected	Affected	Not affected	Affected	Affected
361	Male	Grade 10	16	Peri-urban	Yes	No	No	No	No	No	A	Not decided	Not affected	Affected	Not affected	Affected	Affected	Affected	Affected	Affected	Affected	Affected
362	Male	Grade 10	17	Peri-urban	Yes	No	No	No	Yes	No	E	Yes	Not affected	Affected	Not affected	Not affected	Not affected	Not affected	Not affected	Not affected	Not affected	Not affected
363	Male	Grade 10	18	Peri-urban	Yes	Yes	No	No	No	Yes	B	Yes	Not affected	Affected	Not affected	Not affected	Not affected	Not affected	Affected	Not affected	Not affected	Not affected
364	Male	Grade 10	16	Peri-urban	Yes	No	Yes	No	No	Yes	A	No	Not affected	Affected	Not affected	Not affected	Not affected	Affected	Affected	Affected	Not affected	Affected
365	Male	Grade 10	16	Peri-urban	Yes	Yes	No	No	Yes	Yes	E	Yes	Not affected	Affected	Not affected	Affected	Affected	Not affected	Affected	Not affected	Affected	Affected
366	Female	Grade 10	15	Peri-urban	Yes	No	Yes	No	Yes	No	C	Yes	Affected	Affected	Not affected	Not affected	Not affected	Affected	Affected	Affected	Affected	Affected
367	Female	Grade 10	14	Peri-urban	Yes	Yes	No	No	Yes	No	A	No	Affected	Affected	Not affected	Not affected	Affected	Not affected	Affected	Affected	Not affected	Affected
